# Supplementary material for: Iron and Zinc Foliar Spraying Affected Sideritis cypria Post. Growth, Mineral Content and Antioxidant Properties
Source: Plants (Basel). 2025 Mar 7;14(6):840. doi: 10.3390/plants14060840 (PMC11944779; doi:10.3390/plants14060840)
Supplement: Supplementary file 1 [file plants-14-00840-s001.zip]

Archive with 1 entries (1 files):
- plants-3487601-supplementary.pdf
